# Supplementary material for: Dissociation of Fatty Liver and Insulin Resistance in I148M PNPLA3 Carriers: Differences in Diacylglycerol (DAG) FA18:1 Lipid Species as a Possible Explanation
Source: Nutrients. 2018 Sep 17;10(9):1314. doi: 10.3390/nu10091314 (PMC6164484; doi:10.3390/nu10091314)
Supplement: Supplementary file 1 [file nutrients-10-01314-s001.zip]

Archive with 1 entries (1 files):
- nutrients-346827-SI.xlsx
