# Supplementary material for: Dissociation of Fatty Liver and Insulin Resistance in I148M PNPLA3 Carriers: Differences in Diacylglycerol (DAG) FA18:1 Lipid Species as a Possible Explanation
Source: Nutrients. 2018 Sep 17;10(9):1314. doi: 10.3390/nu10091314 (PMC6164484; doi:10.3390/nu10091314)
Supplement: Supplementary file 1 [file nutrients-10-01314-s001.zip › nutrients-346827-SI.xlsx]

## Sheet: suppl table 1
	group 3 vs group 1	group 4 vs group 2			group 3 vs group 1	group 4 vs group 2			group 3 vs group 1	group 4 vs group 2			group 3 vs group 1	group 4 vs group 2
Lipids	high TAG, wt PNPLA3 vs normal TAG, wt PNPLA3	high TAG, var PNPLA3 vs normal TAG, var PNPLA3		Lipids	high TAG, wt PNPLA3 vs normal TAG, wt PNPLA3	high TAG, var PNPLA3 vs normal TAG, var PNPLA3		Lipids	high TAG, wt PNPLA3 vs normal TAG, wt PNPLA3	high TAG, var PNPLA3 vs normal TAG, var PNPLA3		Lipids	high TAG, wt PNPLA3 vs normal TAG, wt PNPLA3	high TAG, var PNPLA3 vs normal TAG, var PNPLA3
TAG(FA12:0) %	2.11571			TAG50:1-FA16:0 %	1.28247			TAG54:4-FA22:4 %	-2.78607			TAG58:10-FA20:4 %	-9.40491	-5.61029
TAG(FA14:0) %	1.67951			TAG50:1-FA16:1 %	1.3656			TAG54:5-FA16:0 %	-4.19064	-2.39161		TAG58:10-FA20:5 %	-6.375
TAG(FA16:0) %	1.06948			TAG50:1-FA18:0 %	1.7545			TAG54:5-FA16:1 %	-2.1872			TAG58:10-FA22:5 %	-3.5
TAG(FA17:0) %	1.25629			TAG50:1-FA18:1 %	1.28612			TAG54:5-FA20:2 %	-1.67513			TAG58:10-FA22:6 %	-7.13924	-4.12558
TAG(FA18:0) %	1.26416			TAG50:1-FA20:1 %	1.81346			TAG54:5-FA20:3 %	-3.1771	-2.10426		TAG58:3-FA18:1 %	-1.68278
TAG(FA18:2) %	-1.27738			TAG50:2-FA14:0 %	1.49477			TAG54:5-FA20:4 %	-4.85305	-2.79168		TAG58:5-FA18:1 %	-3.42449	-2.12792
TAG(FA20:3) %	-2.39159	-1.76935		TAG50:2-FA14:1 %	1.50866			TAG54:5-FA20:5 %	-4.8129	-2.80625		TAG58:6-FA16:0 %	-1.77778
TAG(FA20:4) %	-5.36754	-3.2673		TAG50:2-FA18:0 %	1.53321			TAG54:5-FA22:4 %	-2.52344			TAG58:6-FA18:0 %	-5.28161	-2.85475
TAG(FA20:5) %	-4.88661	-3.33204		TAG50:3-FA14:0 %	1.16424			TAG54:5-FA22:5 %	-4.12639	-2.09933		TAG58:6-FA18:1 %	-3.67181	-2.16824
TAG(FA22:4) %	-3.34592	-1.86366		TAG50:3-FA18:1 %	1.11456			TAG54:6-FA16:0 %	-6.23389	-3.73813		TAG58:6-FA20:4 %	-4.98718	-3.17059
TAG(FA22:5) %	-3.95347	-2.35054		TAG50:4-FA20:3 %	-1.68289			TAG54:6-FA16:1 %	-3.23308	-2.04756		TAG58:6-FA22:4 %	-4.29461	-2.60692
TAG(FA22:6) %	-4.05279	-2.50598		TAG50:4-FA20:4 %	-4.34599	-2.27695		TAG54:6-FA18:2 %	-2.19432			TAG58:6-FA22:5 %	-4.11429	-2.79343
TAG42:0-FA12:0 %	1.83809			TAG50:5-FA16:0 %	-1.97814			TAG54:6-FA20:3 %	-2.87037	-1.98357		TAG58:7-FA16:0 %	-3.16935
TAG42:0-FA14:0 %	1.54867			TAG50:5-FA20:4 %	-5.49138	-2.90035		TAG54:6-FA20:4 %	-7.45557	-4.51336		TAG58:7-FA18:0 %	-5.27219	-3.31208
TAG42:1-FA12:0 %	2.0413			TAG50:5-FA20:5 %	-8.35854			TAG54:6-FA20:5 %	-4.37514	-2.97146		TAG58:7-FA18:1 %	-3.95609	-2.43154
TAG42:2-FA18:2 %	-3.14184			TAG50:6-FA20:4 %	-6.41204	-3.4186		TAG54:6-FA22:5 %	-3.43189	-2.24185		TAG58:7-FA18:2 %	-4.11594	-2.2697
TAG44:0-FA12:0 %	2.39097			TAG51:0-FA16:0 %	1.35899			TAG54:6-FA22:6 %	-3.7	-2.2017		TAG58:7-FA20:4 %	-6.29687	-4.20134
TAG44:0-FA14:0 %	1.99809			TAG51:0-FA17:0 %	1.6212			TAG54:7-FA16:1 %	-4.61765	-2.7953		TAG58:7-FA22:4 %	-4.43802	-2.50658
TAG44:0-FA16:0 %	2.24592			TAG51:0-FA18:0 %	1.61655			TAG54:7-FA18:2 %	-2.06413			TAG58:7-FA22:5 %	-4.1128	-2.74195
TAG44:1-FA12:0 %	2.6902			TAG51:1-FA15:0 %	1.30597			TAG54:7-FA20:4 %	-5.85758	-3.51907		TAG58:7-FA22:6 %	-4.07168	-2.35097
TAG44:1-FA14:0 %	2.5201			TAG51:1-FA16:0 %	1.42682			TAG54:7-FA20:5 %	-6.4023	-4.84393		TAG58:8-FA18:1 %	-3.45013	-2.28348
TAG44:1-FA14:1 %	1.79863			TAG51:1-FA17:0 %	1.50389			TAG54:7-FA22:5 %	-3.67925			TAG58:8-FA18:2 %	-4.69231	-2.74408
TAG44:1-FA16:0 %	1.53286			TAG51:1-FA18:0 %	1.4711			TAG54:7-FA22:6 %	-3.30172			TAG58:8-FA20:3 %	-5.88298	-3.18396
TAG44:1-FA16:1 %	1.99134			TAG51:1-FA18:1 %	1.42999			TAG54:8-FA20:4 %	-5.02941			TAG58:8-FA20:4 %	-8.125	-5.53239
TAG44:1-FA18:1 %	1.61238			TAG51:2-FA16:0 %	1.13612			TAG54:8-FA20:5 %	-4.28571			TAG58:8-FA22:5 %	-4.37168	-2.91667
TAG44:2-FA12:0 %	1.84896			TAG51:3-FA15:0 %	-1.29245			TAG54:8-FA22:6 %	-4.49495	-2.38281		TAG58:8-FA22:6 %	-3.50843	-2.3851
TAG44:2-FA14:0 %	1.72917			TAG51:4-FA15:0 %	-1.70401			TAG55:1-FA16:0 %	-4.65259	-2.80101		TAG58:9-FA18:1 %	-2.61966	-1.91355
TAG44:3-FA18:2 %	-1.88304			TAG51:4-FA18:2 %	-1.62227			TAG55:1-FA18:1 %	-1.54422			TAG58:9-FA18:2 %	-3.76364	-2.38913
TAG46:0-FA12:0 %	2.53885			TAG51:4-FA20:4 %	-4.6962	-3.05667		TAG55:2-FA18:2 %	-2.29703			TAG58:9-FA20:4 %	-8.29375	-5.69932
TAG46:0-FA14:0 %	2.19481			TAG52:0-FA16:0 %	1.73177			TAG55:5-FA18:1 %	-1.81783			TAG58:9-FA22:5 %	-5.75294	-3.39375
TAG46:0-FA16:0 %	2.24661			TAG52:0-FA18:0 %	1.68949			TAG55:5-FA18:2 %	-1.91429			TAG58:9-FA22:6 %	-4.1575	-2.75436
TAG46:0-FA18:0 %	2.32622			TAG52:1-FA16:0 %	1.37283			TAG55:5-FA20:4 %	-4.54605	-3.06884		TAG60:10-FA22:5 %	-6.03125	-3.34211
TAG46:1-FA12:0 %	2.5402			TAG52:1-FA16:1 %	1.6253			TAG55:7-FA15:0 %	-6.11111	-4.13771		TAG60:10-FA22:6 %	-7.6383	-4.03354
TAG46:1-FA14:0 %	2.31472			TAG52:1-FA18:0 %	1.45821			TAG55:7-FA22:6 %	-3.74725	-2.42151		TAG60:11-FA22:5 %	-4
TAG46:1-FA16:0 %	2.24302			TAG52:1-FA18:1 %	1.27357			TAG56:3-FA18:0 %	-1.98004			TAG60:11-FA22:6 %	-7.10294	-4.19444
TAG46:1-FA16:1 %	1.95847			TAG52:1-FA20:1 %	1.29513			TAG56:4-FA16:0 %	-2.39357			TAG60:12-FA22:6 %	-6.7284	-3.36328
TAG46:1-FA18:0 %	1.7638			TAG52:2-FA14:0 %	1.575			TAG56:4-FA18:0 %	-3.35577	-2.34612		CE(17:0) %	-1.81347	-1.5959
TAG46:1-FA18:1 %	2.52511			TAG52:2-FA16:1 %	1.30065			TAG56:4-FA18:1 %	-1.69417			CE(18:0) %	-1.50237
TAG46:2-FA12:0 %	1.54516			TAG52:2-FA18:1 %	-1.12685			TAG56:4-FA20:3 %	-2.71035	-2.16544		CE(18:1) %	-1.27751
TAG46:2-FA14:0 %	1.80091			TAG52:2-FA20:0 %	-1.09122			TAG56:4-FA20:4 %	-4.24267	-2.74102		CE(18:2) %	1.30097
TAG46:2-FA18:1 %	1.50663			TAG52:2-FA20:1 %	1.28277			TAG56:4-FA22:4 %	-3.264			CE(18:3) %	1.69293
TAG46:2-FA18:2 %	1.46214			TAG52:3-FA16:0 %	-1.31436			TAG56:5-FA16:0 %	-3.15601			CE(18:4) %	1.72385
TAG46:3-FA12:0 %	1.61338			TAG52:3-FA18:1 %	-1.2412			TAG56:5-FA18:0 %	-4.26794	-2.60212		CE(20:0) %	-2.27026
TAG46:3-FA14:0 %	1.53659			TAG52:3-FA18:2 %	-1.28528			TAG56:5-FA18:1 %	-2.59988	-1.87329		CE(20:1) %	-2.7248
TAG46:3-FA18:3 %	2.02439			TAG52:3-FA20:0 %	-1.2995			TAG56:5-FA18:2 %	-2.27655			CE(20:2) %	-2.66743
TAG46:4-FA18:2 %	-1.97727			TAG52:3-FA20:3 %	-2.00089			TAG56:5-FA20:2 %	-1.81707			CE(20:3) %	-1.21101
TAG47:0-FA14:0 %	1.32722			TAG52:3-FA22:1 %	-1.29897			TAG56:5-FA20:3 %	-2.27037	-1.90294		CE(20:4) %	-1.40708
TAG47:1-FA14:0 %	1.80833			TAG52:4-FA14:0 %	-1.56809			TAG56:5-FA20:4 %	-4.34806	-2.69951		CE(22:0) %	-2.09539
TAG47:1-FA15:0 %	1.46433			TAG52:4-FA16:0 %	-1.68845			TAG56:5-FA22:4 %	-3.05997			CE(22:1) %	-2.39677
TAG47:1-FA17:0 %	1.68231			TAG52:4-FA18:2 %	-1.7713			TAG56:5-FA22:5 %	-4.54723	-2.11413		CE(22:2) %	-1.84343
TAG47:1-FA18:1 %	1.66723			TAG52:4-FA20:0 %	-1.71023			TAG56:6-FA16:0 %	-3.7461	-2.11019		CE(22:4) %	-3.24008
TAG48:0-FA14:0 %	2.31322			TAG52:4-FA20:2 %	-1.36723			TAG56:6-FA18:0 %	-5.67157	-3.29399		CE(22:5) %	-2.06505
TAG48:0-FA16:0 %	1.74313	1.80024		TAG52:4-FA20:3 %	-1.73203			TAG56:6-FA18:1 %	-3.2569	-2.13173		CE(24:1) %	-2.4432
TAG48:0-FA18:0 %	2.48391			TAG52:4-FA20:4 %	-4.9405	-3.02924		TAG56:6-FA18:2 %	-3.53037	-2.24488		CER(14:0) %	1.31791
TAG48:1-FA12:0 %	2.91167			TAG52:4-FA22:4 %	-2.04329			TAG56:6-FA18:3 %	-1.86957			CER(22:0) %	1.12066
TAG48:1-FA14:0 %	2.03992			TAG52:5-FA14:0 %	-2.53793			TAG56:6-FA20:2 %	-2.24342			DCER(22:1) %	2.84192	2.34333
TAG48:1-FA14:1 %	1.68766			TAG52:5-FA16:1 %	-1.46268			TAG56:6-FA20:3 %	-2.66912	-2.00892		DCER(24:1) %	-1.29551
TAG48:1-FA16:0 %	1.72716			TAG52:5-FA20:3 %	-1.84768			TAG56:6-FA20:4 %	-4.3043	-2.77347		LCER(24:1) %	-1.15018	-1.20928
TAG48:1-FA16:1 %	1.44371			TAG52:5-FA20:4 %	-4.50151	-2.75867		TAG56:6-FA20:5 %	-3.83799	-2.8758		FFA(14:1) %	1.25468
TAG48:1-FA18:0 %	2.39268			TAG52:5-FA20:5 %	-6.01976	-2.978		TAG56:6-FA22:4 %	-3.82267	-1.96306		FFA(22:0) %	-1.25475
TAG48:1-FA18:1 %	1.98466			TAG52:5-FA22:5 %	-2.78814			TAG56:6-FA22:5 %	-3.46966	-2.13934		PE(17:0/20:4) %	-1.53659
TAG48:2-FA12:0 %	2.27356			TAG52:6-FA14:0 %	-4.51389			TAG56:6-FA22:6 %	-3.89355	-2.31662		PE(P-16:0/18:2) %	1.4968
TAG48:2-FA14:0 %	1.46785			TAG52:6-FA20:4 %	-5.75706	-3.21679		TAG56:7-FA16:0 %	-4.48917	-2.49753		PE(P-18:0/18:1) %	1.61877
TAG48:2-FA16:0 %	1.3907			TAG52:6-FA20:5 %	-3.57764			TAG56:7-FA16:1 %	-3.23171	-2.03856		PE(P-18:1/22:6) %	1.21705
TAG48:2-FA18:0 %	1.47404			TAG52:6-FA22:6 %	-3.14592			TAG56:7-FA18:0 %	-3.54	-2.50431		SM(20:0) %	1.16586	1.13368
TAG48:2-FA18:1 %	1.76528			TAG52:7-FA16:0 %	1.37111			TAG56:7-FA18:1 %	-4.10619	-2.47015		SM(26:0) %	1.37916
TAG48:2-FA18:2 %	1.44283			TAG52:7-FA18:1 %	1.46234			TAG56:7-FA18:2 %	-4.241	-2.59288
TAG48:3-FA12:0 %	1.61059			TAG52:7-FA20:5 %	-4.2			TAG56:7-FA18:3 %	-2.76238
TAG48:3-FA14:0 %	1.36724			TAG52:7-FA22:6 %	-4.93548	-2.59901		TAG56:7-FA20:3 %	-3.95595	-2.57432
TAG48:3-FA18:1 %	1.40914			TAG53:0-FA16:0 %	-3.42366			TAG56:7-FA20:4 %	-5.22016	-3.24927
TAG48:3-FA18:2 %	1.26277			TAG53:1-FA17:0 %	1.48201			TAG56:7-FA20:5 %	-3.54654	-2.77789
TAG48:3-FA18:3 %	1.8663			TAG53:1-FA18:0 %	1.48409			TAG56:7-FA22:4 %	-3.52273
TAG48:4-FA16:0 %	-1.83279			TAG53:1-FA18:1 %	1.3715			TAG56:7-FA22:5 %	-4.41512	-2.63905
TAG48:4-FA18:3 %	1.72011			TAG53:2-FA17:0 %	1.16881			TAG56:7-FA22:6 %	-3.66344	-2.24285
TAG48:4-FA20:4 %	-6.48529	-3.43484		TAG53:2-FA18:1 %	1.15846			TAG56:8-FA16:0 %	-4.94239	-2.84725
TAG49:0-FA15:0 %	1.3982			TAG53:4-FA20:4 %	-5.01042	-3.14799		TAG56:8-FA16:1 %	-4.12698	-2.13043
TAG49:0-FA16:0 %	1.51398			TAG53:5-FA20:4 %	-4.67974	-3.15248		TAG56:8-FA18:1 %	-1.63636
TAG49:0-FA17:0 %	1.48449			TAG53:6-FA20:4 %	-5.8848	-3.90625		TAG56:8-FA18:2 %	-5.49507	-3.38376
TAG49:0-FA18:0 %	1.4202			TAG54:0-FA18:0 %	1.54215			TAG56:8-FA18:3 %	-3.37662
TAG49:1-FA14:0 %	1.93488			TAG54:1-FA16:0 %	1.40309			TAG56:8-FA20:4 %	-8.19217	-5.08992
TAG49:1-FA15:0 %	1.3997			TAG54:1-FA18:0 %	1.51447			TAG56:8-FA20:5 %	-4.56579	-3.23077
TAG49:1-FA16:0 %	1.45341			TAG54:1-FA18:1 %	1.49514			TAG56:8-FA22:5 %	-3.59633	-2.59534
TAG49:1-FA17:0 %	1.74491			TAG54:1-FA20:1 %	1.24771			TAG56:8-FA22:6 %	-4.8669	-3.16417
TAG49:1-FA18:1 %	1.44896			TAG54:2-FA18:1 %	1.25338			TAG56:9-FA18:3 %	-3.65705	-3.25581
TAG49:2-FA14:0 %	1.61337			TAG54:3-FA20:3 %	-2.15395	-1.70864		TAG56:9-FA20:4 %	-7.73529	-5.40726
TAG49:2-FA17:0 %	1.38163			TAG54:4-FA16:0 %	-2.39117			TAG56:9-FA20:5 %	-6.71264	-4.97529
TAG50:0-FA14:0 %	2.21566			TAG54:4-FA18:0 %	-1.65086			TAG56:9-FA22:6 %	-3.87719	-2.64972
TAG50:0-FA16:0 %	1.60583	1.44954		TAG54:4-FA20:2 %	-1.58535			TAG57:2-FA18:1 %	-2.5498	-1.79061
TAG50:0-FA18:0 %	1.79713	1.52859		TAG54:4-FA20:3 %	-2.19507	-1.61522		TAG57:3-FA18:2 %	-2.84932
TAG50:1-FA14:0 %	2.03708			TAG54:4-FA20:4 %	-4.57576	-2.76697		TAG58:10-FA18:2 %	-3.20968	-2.15385
Supplementary Table S1. Lipids and sum of lipids, which are significantly changed due to high vs normal TAG level in subjects
with wild-type PNPLA3 and I148M variant PNPLA3 carriers.
Numbers depict linear fold changes of lipid species and sums, which were significantly altered due to increasing liver TAG content
in wild-type carriers or in I148M variants PNPLA3 carriers. Positive ratios (red color) denote lipid species and sums,
which are higher in subjects with high liver TAG content compared to normal TAG group, whereas negative ratios (blue color)
denote lipid species and sums, which are lower in subjects with high liver TAG content compared to normal TAG group.
The first letters denote lipid classes: triacylglycerols (TAG), free fatty acids (FFA), ceramides (CER), dihydroceramides (DCER),
phosphatidylethanolamines (PE), sphingomyelins (SM). For TAGs, one bound fatty acid chain (FA) is determined (see as TAGXX:X-FAXX:X),
the second and third fatty acid chains however remained unidentified. TAG(FAXX:X) depict the sum of TAGs with the denoted fatty acid chain (FA);
the first numbers denote the length of fatty acid chain and second number after “:” denote the number of double bounds.
